# Supplementary material for: Imaging cerebral tryptophan metabolism in brain tumor-associated depression
Source: EJNMMI Res. 2015 Oct 17;5:56. doi: 10.1186/s13550-015-0136-9 (PMC4608955; doi:10.1186/s13550-015-0136-9)
Supplement: Additional file 1: — BDI-II scores and AMT kinetic parameters. Table S1. Correlations (Spearman’s rank) between AMT kinetic parameters and BDI-II scores. Table S2. Correlations (Spearman’s rank) between BDI-II scores and AMT kinetic parameters in patients with primary brain tumors [file 13550_2015_136_MOESM1_ESM.docx]

Archive with 1 entries (1 files):
- ESM/13550_2015_136_MOESM1_ESM.docx
